# Supplementary material for: Sustainable Dielectric Films with Ultralow Permittivity from Soluble Fluorinated Polyimide
Source: Molecules. 2023 Mar 30;28(7):3095. doi: 10.3390/molecules28073095 (PMC10096061; doi:10.3390/molecules28073095)
Supplement: Supplementary file 1 [file molecules-28-03095-s001.zip]

Archive with 1 entries (1 files):
- molecules-2294932-supplementary.pdf
